# Supplementary material for: High-Quality Agar Polysaccharide from Unexplored Gelidium micropterum Kützing Biomass
Source: Polymers (Basel). 2025 Dec 10;17(24):3278. doi: 10.3390/polym17243278 (PMC12737070; doi:10.3390/polym17243278)
Supplement: Supplementary file 1 [file polymers-17-03278-s001.zip]

Archive with 1 entries (1 files):
- polymers-3948820-supplementary.pdf
